# Supplementary material for: Digital Interventions for Psychological Comorbidities in Chronic Diseases—A Systematic Review
Source: J Pers Med. 2021 Jan 6;11(1):30. doi: 10.3390/jpm11010030 (PMC7825345; doi:10.3390/jpm11010030)
Supplement: Supplementary file 1 [file jpm-11-00030-s001.zip]

Archive with 5 entries (4 files):
- FigureS1_Funnel plots.pptx
- __MACOSX/
- __MACOSX/._FigureS1_Funnel plots.pptx
- TableS1_Summary of studies reviewed.xlsx
- __MACOSX/._TableS1_Summary of studies reviewed.xlsx
