# Supplementary material for: Digital Interventions for Psychological Comorbidities in Chronic Diseases—A Systematic Review
Source: J Pers Med. 2021 Jan 6;11(1):30. doi: 10.3390/jpm11010030 (PMC7825345; doi:10.3390/jpm11010030)
Supplement: Supplementary file 1 [file jpm-11-00030-s001.zip › TableS1_Summary of studies reviewed.xlsx]

## Sheet:  Summary of studies reviewed
Authors and publication date	Clinical condition [total sample size*]	Patients' characteristics		Purpose of study	Case vs control group [size]	Control group [type]	Interventions		Duration of assesments and time points	Follow-up	Outcome measures	Overview of results on depression, anxiety and Quality of Life (QoL) outcomes
		Condition specifications	Age Mean (SD) Gender (males:females) ^				Control group [CG]	Experimental group (EG)
Islam et al., 2019	CHD [N= 683]	Patients with -myocardial infarction -coronary artery bypass graft surgery or percutaneous coronary intervention	Age(years) [57.9 ± 9.0] Gender (272:61)	Evaluate the effects of a digital lifestyle-focused cardiac support programme	[n=333 vs 350]	Usual care (UC)	UC including ongoing management by the patient's treating doctor/s (eg, pharmacotherapy and lifestyle counseling)	Lifestyle focused cardiovascular secondary prevention program delivered via mobile phone text messaging	Outcomes were measured at T0 (baseline) and after the 6 months intervention period (T1)	no follow-up	Depressive symptoms (PHQ-9) Health-related quality of life (SF-12) Physical activity (GPAQ) Anthropometric measurements (weight, height, waist circumference and blood pressure)	Compared with controls, at post intervention, the cardiac support programme was associated with improvements in depression symptoms (PHQ-9) and QoL (the mental health component of the SF-12)
Johansson et al., 2019	CVD [N=144]	Patients with -stable CVD (New York Heart Association [NYHA] class I-III) -at least mild depression [PHQ-9] score ≥5]	Age(years) [61 ± 13] Gender (47:25)	Evaluate the effects of a nurse-delivered internet-based cognitive behavioral therapy (iCBT) program	[n=72 vs 72]	Active control comparator	Online text-based discussion forum (ODF)	Internet-based Cognitive Behavioral Therapy (iCBT) program delivered via mobile phone and a web platform	Outcomes were measured at T0 (baseline) and after the 9 months intervention period (T1)	no follow-up	Depressive symptoms (PHQ-9; MDRS-S) Health-related quality of life (SF-12; EQ-VAS) Level of adherence (number of completed modules [EG]; number of activities in online forum [CG]	Compared with controls, at post intervention, the iCBT program had a significant treatment effect on depression on both the primary (PHQ-9) and the secondary outcome measure (MDRS-S). A significant moderate effect was detected also on the mental health component of the SF-12 and the EQ-VAS .
Clarke et al., 2019	T2DM [N= 723]	Patients with -T2DM diagnosed by a physician -screened positive for depression on the 9-item PHQ (PHQ-9)	Age(years) [57.7 ± 10.6] Gender (139:229)	Evaluate a Web-based CBT program (myCompass)	[n=368 vs 355]	Active control comparator	Web-based fully automated program (Healthy Lifestyles); contents included health and lifestyle themes	Web-based fully automated CBT program (MyCompass) combined with self-monitoring of cognitive-behavioral variables	Outcomes were measured at baseline (T0) and after the 3 months intervention period (T1)	no follow-up (in this paper)	Depressive symptoms (PHQ-9) Anxiety symptoms (GAD-7) Diabetes distress (DDS) Social and occupational functioning (WSAS) Self-management profile for T2DM (SMP-T2D) Glycemic control (HbA1c)	At post intervention, both My compass and Healthy Lifestyles programs were associated with improvements in depression (PHQ-9), anxiety (GAD-7) and diabetes distress (DSS).
Naik et al., 2019	DM [N= 225]	Patients with -uncontrolled diabetes [HbA1c>7.5%] - a clinically significant depression [PHQ-9 >1]	Age(years) [68 ± 50.0] Gender (121:15)	Evaluate the effectiveness of proactive population screening plus telephone delivery of a collaborative goal-setting intervention	[n= 136 vs 89]	Enhanced usual care (EUC)	In addition to usual care participants were informed about their high-risk status and were given related educational materials.	Telephone-based CBT program delivered by a trained health professional	Outcomes were measured at baseline (T0), after the 6 months intervention period (T1) and 12 months (T2) follow-up	12 months	Depressive symptoms (PHQ-9) Glycemic control (HbA1c)**	Compared to controls, at 12 months the telephone-based CBT program was associated with a significant reduction in depression symptoms (PHQ-9). The difference was deemed clinically significant.
Schlicker et al., 2019	DM [N= 253]	Patients with -T2DM or T1D - moderate or high depressive symptoms (CES− D ≥ 23)	Age(years)[50.16 ±11.68 ] Gender (47:80)	Examine the efficacy of a web-based self-help intervention (GET.ON Mood Enhancer Diabetes)	[n =127 vs 126]	Enhanced usual care (EUC)	Usual care combined with web-based psychoeducation. After study completion, participants received unguided access to GET.ON M.E.D.	Web-based CBT program (GET.ON M.E.D.) delivered by a trained psychologist (eCoach).	All outcomes except for the structured clinical interview for DSM-IV (SCID-only at baseline) were measured at the baseline (T0) post treatment (6 weeks-T1), and a 6-month follow-up (T2)	6-month	Depressive symptoms (CES-D) Diabetes-related emotional distress (PAID [short form]) Glycemic control (HbA1c)	Analyses on a nonsuicidal severely depressed subgroup (Intervention group, n=20; control group, n=20) showed that, compared to controls, the most burdened participants following the GET.ON M.E.D program benefited substantially from the intervention on reduction in depression symptoms (CES-D), both at post treatment and at follow-up.
Vloothuis et al., 2019	Stroke [N= 66]	Patients with ischemic stroke and their caregivers with -a score of <11 on the ‘depression’ domain of HADS [both] -a score of >18 points on MMSE [patients] -a score of <5 on FAC [patients]	Age(years) [60.53±14.82] Gender (21:11)	Evaluate the feasibility, clinical effectiveness and cost effectiveness of a caregiver mediated exercises programme combined with e-health services (CARE4STROKE)	[n= 32 vs 34]	Usual care (UC)	UC that consists in exercise therapy according to patient goals	Usual care (UC) plus a caregiver mediated tailored exercises programme combined with e-health services (CARE4STROKE).	Outcomes were measured at baseline (T0), after the 8 week intervention period (T1) and at 12 weeks follow up (T2) except for: -LOS (reported at discharge of the patient) -Self reports diary (took place during the intervention)	12 weeks	Depressive and anxiety symptoms (HADS) Fatigue (FSS) Self-efficacy (GSES) Self- report diary to record exercise times and relevant cost data (e.g. visits to specialists, missed work time) Caregiver strain index (CSI, AC-QoL) only for caregivers Motor impairment (SIS 3.0) LOS (length of hospital stay)	At post intervention (T2), the CARE4STROKE program was associated with significant improvement in patient's anxiety and caregiver’s depression (HADS). Decreased anxiety in patients remained significant at the 12-week follow-up.
Doyle et al., 2017	COPD [N= 110]	Patients with -a diagnosis of COPD - a score of >8 on HADS -a score of >10 on PHQ-9	Age(years) [68.5±9.4 ] Gender (19:35)	Investigate the impact of cognitive behaviour therapy (CBT) and an active social control (befriending) program	[n= 54 vs 56]	Active control comparator	Telephone-based befriending program (the program did not involve discussion of symptoms or any therapeutic content)	Telephone-based CBT program	All outcome measures were taken at baseline (T0), after the 8 weeks intervention period (T1), and at 8 weeks follow-up (T2)	8-weeks	Depressive symptoms (PHQ-9) Clinical anxiety (BAI) Health-related quality of life (CAT) General self-efficacy (GSES)	Compared to controls, the telephone-based CBT program was associated with a significant reduction on depression symptoms (PHQ-9) at both post intervention (T2) and to follow-up (T3). For anxiety symptoms (BAI), a significant improvement was observed for the control group from baseline (T1) to post-intervention assessment (T2) and to 8-week follow-up assessment (T3).
Egede et al., 2017	T2DM [N= 90]	Patients with -T2DM -meeting Diagnostic and Statistical Manual of Mental Disorders, 4th ed. (DSM-IV) criteria for major depressive disorder	Age(years) [63.5 ±4.9] Gender (42:1)	Evaluate the impact of telemedicine-delivered behaviour activation treatment (BAT)	[n= 43 vs 47]	Active control comparator	Behaviour activation treatment (BAT) via face-to-face at the local VAMC (Veterans Affairs Medical Center).	Behaviour activation treatment (BAT) via in home-videoconferencing by trained masters-level counsellors with at least five years’ clinical experience. Duration: 8-week. Dose: approximately once each week (60 minutes). BAT was based on the behavioural components of cognitive behaviour therapy for depression and did not address self-care or disease-related activities for other comorbidities, includ…	Outcomes were measured at baseline (T0) at mid-treatment (T1-4-weeks), after the 8-weeks of intervention (T2) and at 3-months (T3) and 12-month follow-up (T4)	3 and 12-months	Depressive symptoms (GDS, BDI) Anxiety symptoms (BAI) Glycemic control (HbA1c)	Depression scores (GDS, BDI) showed no statistically significant differences at baseline, eight weeks, three months, six months, or 12 months by treatment group for the subset of individuals with diabetes. No statistically significant differences were detected also for anxiety symptoms (BAI).
Baron et al., 2016	DM [N= 81]	Patients with -poorly controlled T1D or T2DM (HbA1c >57.5%)	Age(years) [58.2 ± 13.6] Gender (31:14)	Determine the effects of a mobile telehealth (MTH) system	[n= 45 vs 36]	Usual care (UC)	UC at the diabetes clinic: follow-up appointments (3/4 times in a month with a DSN -diabetes specialist nurse-)and 1/2 times in a year with diabetes consultants	Usual care (UC) combined with mobile telehealth (MTH) system (self-monitoring, mobile-phone data transmissions, graphical and nurse-initiated feedback and educational calls)	Outcome were measured at baseline (T0) after 3 months post intervention (T1) and at 9 months of follow-up (T2)	9 months	Depressive symptoms (CESD-10) Anxiety (STAI-6) Health-related quality of life (SF-12) Psychological distress (DHP-18) Glycemic contro (HbA1c) Blood pressure (BP) Daily insulin dose Number of diabetes outpatient appointments (DOAs)	Intention-to-treat analyses revealed that effects sizes for mean group differences at nine months on mental health (SF-12) and depression (CESD-10) were large and in favour of the Mobile TeleHealth (MTH) program , but with CIs not crossing zero. This pattern of scores on these measures deteriorating over time for controls while remaining more stable in the intervention group could be indicative o…
Ebert et al., 2016	DM [N=256]	Patients with - T2DM and T1D -with at least moderate symptoms of depression [CES-D ≥ 23]	Age(years) [50.3 ±11.7] Gender (47:82)	Test the effectiveness of an internet-guided self-help intervention (GET.ON Mood Enhancer Diabetes intervention)	[n= 129 vs 127]	Enhanced usual care (EUC) on the same platform.	Usual care combined with web-based psychoeducation (infos on evidence-based treatments of depression) on the same platform of EG	Web-based Behaviour therapy (BT) and problem-solving therapy (PST) delivered by psychotherapists in training	Assessments took place at baseline (T0), after the 8 weeks intervention period (T1) and at 6 months follow up (T2)	6 months	Depressive symptom (CES-D) Depressive and anxiety symptoms (HADS) Health-related Quality of Life (SF-12) Diabetes-related emotional distress (PAID) Diabetes acceptance (AADQ) Diabetes self-care (DSMQ) Glycaemic control (HbA1c values)	Intention-to-treat analyses showed that the GET.ON Mood Enhancer Diabetes intervention was associated with greater improvement over time in depression severity (CES-D) in the intervention condition than the control condition and diabetes specific emotional distress (PAID). Per protocol analyses confermed results also on completers.
Wayne et al., 2015	T2M [N= 97]	Patients with -T2DM -HbA1c level ≥7.3%	Age(years) [53.1 ±10.9 ] Gender (17:31)	Evaluate a health coach intervention to support health behavior change with and without the use of mobile phones	[n = 48 vs 49]	Active control comparator	Health coach support (in-person meetings) on decisions on health goals, and on actions to goal achievement	Health coach support in decisions on health goals and in progress monitoring with a (study-provided) mobile phone and a user account with the Connected Wellness Platform (CWP; NexJ Systems)	Outcomes were measured at baseline (T0), after the 3 months intervention period (T2) and at 6 months follow-up (T3)	6 months	Depression and anxiety symptoms (HADS) Health-related quality of life (SF-12) Positive and Negative Affect Schedule (PANAS) Subjective well-being (SWLS) Glicemic control (HbA1c ) Anthropometric measurements (weight, waist circumference, body mass index [BMI])	For both groups, from baseline to six month follow-up, Health coaching was associated with improvements in depressive symptoms (HADS), and subjective well-being (SWLS). The control group demonstrated a significantly reduced anxiety (HADS), while the intervention group did not. Significant between-group differences were found for affect (PANAS, Negative Affect subscale) in favour of the interventi…
Antypas et al., 2014	CVD [N= 67]	Patients with cardiovascular diseases	Age(years) [59.5 ±62.8 ] Gender (22:7)	Assess the effect of a tailored Internet- and mobile-based intervention for physical activity as an extension of a face-to-face cardiac rehabilitation stay.	[n= 29 vs 38]	Active control comparator	Web based program (information regarding cardiac rehabilitation) plus an online discussion forum and an online activity calendar.	Web-based tailored program (activity planning and setting weekly goals) plus an online discussion forum and an online activity calendar.	Outcome were measured at baseline (T0) after the planned discharge (1-3 days) from the rehabilitation center (T1) 1 month after discharge (T2), after the 3 months post intervention (T3) and 12 months follow up (T4)	12 months	Depressive and anxiety symptoms (HADS) Stage of change (URICA-E2) Social support (adaptation of DSS) Self-efficacy (PC-EX) Physical activity (IPAQ)	No statistically significant differences between groups (tailored vs not tailored) were found, neither for anxiety and depression symptoms (HADS), nor for self-efficacy (PC-EX)
Glozier et al., 2013	CVD [N=562]	Patients with -elevated CVD and/or CVD risk factor -with a score >16 to K-10	Age(years) [57.5± 6.6] Gender (107:173)	Evaluate the effectiveness of internet-delivered Cognitive Behaviour Therapy (iCBT)	[n= 280 vs 282]	Active control comparator	Web-based programme (HealthWatch) that delivers health information (i.e. nutrition, physical activity, blood pressure)	Web-based programme ( E-couch) that comprises 12 modules of psychoeducation (mental health literacy), cognitive behaviour therapy (CBT), and interpersonal psychotherapy (IPT) techniques that have evidence supporting their use in depression.	Outcomes were measured at baseline (T0) and after the 12 weeks of intervention period (T2)	no follow up	Depressive symptoms (PHQ-9) Anxiety levels (GAD-7) Disability perception (WHODAS 2.0) Adherence and lifestyle (MOS) Physical activity (IPAQ)	At post intervention, intention-to-treat analyses showed E-couch was associated with a significant decline of depression symptoms (PHQ-9) and anxiety levels (GAD-7).
Pinnock et al., 2013	COPD [N=256]	Patients with COPD who - had been admitted to hospital with an exacerbation of COPD in the previous year -were thus at risk of future admissions -with a range of comorbidities	Age(years) [69.4±8.8] Gender (53:75)	Test the effectiveness of telemonitoring integrated into existing clinical services	[n= 128 vs 128]	Usual care (UC)	UC (clinical support, including a written management plan) according to the region in which patients lived	Telemonitoring (i.e.record daily symptoms, monitor peak flow and oxygen saturation) through a modified “tablet” touch screen computer linked to a secure Internet connection.	Outcomes were measured at baseline (T0) and after 1 year of intervention period (T1)	no follow-up	Depressive and anxiety symptoms (HADS) Health related quality of life (SGRQ, LINQ) Self efficacy in managing chronic diseases (SECD6) Adherence levels (MARS) Healthcare resource use (number and duration of contacts [telephone, clinic visits, or home visits] with community services) Numer and duration of hospital admission up to one year after randomization	No statistically significant differences were found between groups (telemonitoring vs usual care) on anxiety and depression symptoms (HADS) and on health-related QoL (SGRQ, LINQ)
Van Bastelaar et al., 2011	DM [N= 255]	Patients with - T1D and T2DM -a score of >16 on the CES-D	Age(years) [48±12] Gender (43:82)	Evaluate the effectiveness of Web-based CBT for depression treatment with minimal guidance	[n= 125 vs 130]	12-week waiting list control group	Participants allocated to the waiting list control group completed measurements at all the timepoints of EG	Web-based CBT with minimal guidance by coaches.	Outcomes were measured at baseline (T0) after the eight weeks of intervention period (T1) and at the 1-month follow-up (T2)	1-month	Depressive symptoms (CES-D) Diabetes-related emotional distress (PAID) Glycemic control (HbA1c)	Compared to controls, the Web-based CBT was associated with a significant reduction of depression symptoms (CES-D) and of diabetes specific emotional distress (PAID).
Lewis et al., 2010	COPD [N=40]	Stable patients with -a primary diagnosis of moderate to severe COPD	Age(years) [70 ±61.73 ] Gender (10:10)	Evaluate if home telemonitoring is feasible and whether it improves quality of life (QoL)	[n= 20 vs 20]	Usual care (UC)	UC including community-based Chronic Disease Management Team (CDMT) support for 52 weeks	Usual care plus home telemonitoring (i.e. record symptoms and physical observations); data were transmitted automatically via the home telephone line and could be checked by nurses through a website	Outcomes were measured at baseline (T0), after 4 weeks (T1), after 25 weeks (T2) after the 30 weeks intervention period (T3) and after 52 weeks follow up	52 weeks	Depression and anxiety symptoms (HADS) Quality of life (EQ-5D ) Health-related quality of life (SGRQ)	Standard care plus home telemonitoring was as effective as usual care in reducing depression and anxiety symptoms (HADS) and in improving health related QoL (SGRQ). Both differences were deemed clinically important.
Bond et al., 2010	DM [N=62]	Patients with -a diagnosis of diabetes for at least 1 year	Age(years) [66.2 ±5.7] Gender (18:13)	Investigate the impact of a Web-based intervention	[n= 31 vs 31]	Usual care (UC)	UC plus access to educational materials through traditional face-to-face classroom methods furnished by the health provider and/or via the Internet	Usual care plus Web-based intervention for health management (i.e. submit a daily log of diabetes self-management activities)	Outcomes were measured at baseline (T0) and after the 6 months of intervention period (T1)	no follow-up	Depression symptoms (CES-D) Diabetes-related emotional distress (PAID) Self efficacy (DES) Social support (DSS)	Compared with the control group, the web based intervention showed a significant improvement on measures of depression (CES-D), diabetes specific emotional distress (PAID), social support (DSS) and self-efficacy (DES).
CHD, Coronary Heart Disease; CVD, Cardiovascular Disease; T2DM, Type 2 Diabetes Mellitus; T1D, Type 1 Diabetes; CHF, Chronic Heart Failure; COPD, Chronic Obstructve Pulmonary Disease
^ Mean age and gender refers to subjects included in the experimental group (EG)
*Number of total sample size refers to subjects included in analysis as indicated by Consort flow Chart
**HbA1c: Glycosylated Hemoglobin
